# Supplementary material for: Origins of Albino and Hooded Rats: Implications from Molecular Genetic Analysis across Modern Laboratory Rat Strains
Source: PLoS One. 2012 Aug 16;7(8):e43059. doi: 10.1371/journal.pone.0043059 (PMC3420875; doi:10.1371/journal.pone.0043059)
Supplement: Table S1 — Coat color phenotypes and the genotypes for Tyr and Kit genes in laboratory rat strains. (XLSX) [file pone.0043059.s001.xlsx]

## Sheet: Sheet1
Table S1. Coat color phenotypes and the genotypes for Tyr and Kit genes in laboratory rat strains
Strain family	Sub strain name	Source1	NBRP No.2	Coat color phenotype	Genotype of the hooded locus	Tyr gene	Kit gene	Origin3
						missence mutation Arg 299 His	ERV insertion type
ACI and its derived strains								Established from a cross beteen August and COP strains by MR Curtiss and WF Dunning at Columbia University, Institute for Cancer Research, USA in 1926
	ACI/NHok	NBRP-Rat	33	agouti hooded Irish	hooded Irish	Arg	LTR	From the NIH, USA, to Tokyo Biochemical Research Institute, Japan, and to Hokkaido University, Japan in 1967.
	ACI/NJcl	CLEA	NA	agouti hooded Irish	hooded Irish	Arg	LTR	From the NIH, USA, to National Institute of Genetics, Japan, to Central Institute of Experimental Animals, Japan in 1980, then to CLEA Japan Inc in 1986.
	ACI/NKyo	NBRP-Rat	1	agouti hooded Irish	hooded Irish	Arg	LTR	From the NIH, USA to Kyoto University, Japan in 1988.
	ACI-Lystbg/Kyo	NBRP-Rat	2	beige hooded Irish	hooded Irish	Arg	LTR	Derived from spontaneous beige coat colour mutation found in ACI/NKyo at Institute of Laboratory Animals, Kyoto University in 1999, and maintained as a congenic strain.
	ACI/NMna	NBRP-Rat	203	agouti hooded Irish	hooded Irish	Arg	LTR	Derived from ACI/NMs by M Matsushima at Fujita Health University School of Medicine, Japan
	ACI/NSlc	NBRP-Rat	158	agouti hooded Irish	hooded Irish	Arg	LTR	From National Institute of Infectious Disease, Tokyo, Japan to Japan Slc Inc in 1992
	ACI-Chib/Kyo	NBRP-Rat	465	agouti hooded Irish	hooded Irish	Arg	LTR	Derived from small body size mutation found in ENU-mutagenesis using ACI/Nslc, and maintained as congenic line.
	ACIS/Hok	NBRP-Rat	34	agouti with white face	hooded Irish	Arg	LTR	Derived from a spontaneous mutation showing wider white pigmentation found in ACI/Hok in 1981, and maintained by crossing its heterozygous rats with wild type rats.
Albany rat strain								Albany rat colony derived from an unknown source, supplied by CE Bills at the Mead Johnson Company of Evansville, Indiana, USA, breeding started by A Knudson at the Departement of Biochemistry, the Albany Medical College, New York, USA in 1930. Representatives of the Albany stock were transferred to the NIH by JM Wolfe and AM Wright at Albany Medical CollegeUSA, where inbreeding started.
	ALB/Hok	NBRP-Rat	35	non-agouti dilute brown	self	Arg	-	To Hokkaido University in 1956 (F8), to National Institute of Genetics, Mishima, Japan in 1958, then to the Center for Experimental Plants & Animals Chromosome Research Unit, Faculty of Science, Hokkaido University, Japan
Bio Breeding Laboratory derived rat strains								Established from spontaneous mutants, which develop autoimmune Type 1 diabetes, found in a Wistar rat stock at Bio-Breeding Laboratories, Ontario, Canada
	BB/OK	NBRP-Rat	260	albino	N.D.	His	LTR-ERV1-LTR	Introduced from the Bio Breeding Laboratories at University of Greifswald, Karlsburg, Germany in 1983, and established as BB subline by I Klötting.
	BB/WorTky	NBRP-Rat	30	albino	N.D.	His	LTR-ERV1-LTR	Introduced from the Bio Breeding Laboratories to the massachusetts medical school, Worcester in 1977, where inbreeding began. Imported to Tokyo Medical College, Japan, by K Komeda in 1983.
Berlin-Druckrey strains								BDI was derived from a pair of pink-eyed yellow rats obtained from Kröning, Göttingen, and the inbred strain was served as progenitor strain for further Berlin-Druckrey strains.
	BDII	HANNOVER	NA	albino	N.D.	His	LTR-ERV1-LTR	Derived from an outbred colony of Wistar rats obatained from the Unilever Research Institute, Rotterdam, The Netherlands.
	BDIX/NemOda	NBRP-Rat	304	agouti	self	Arg	-	Derived from a cross between BDI and BDVIII. BDVIII was derived from F2 cross between BDII and BDIII with the same origin as BDI.
	KB/Oda	NBRP-Rat	306	albino	N.D.	His	LTR-ERV1-LTR	A segregating inbred strain for albino locus, derived from a cross between Wistar rat of a breeder Nihon rat Ltd. in Japan and BDI.
Brown Norway rat strains								Established from a brown coat color rat found in a pen-bred colony of Wistar Insitute maintained by HD King and P Aptekman. The origin are derived from wild rats captured in the vicinity of Philadelphia. F35 by 1934.
	BN/1Hok	NBRP-Rat	37	brown	self	Arg	-	BN substrain maintained at the Chromosome Research Unit, Hokkaido University in 1987 (F15).
	BN/2Hok	NBRP-Rat	38	brown	self	Arg	-	BN substrain maintained at the Chromosome Research Unit, Hokkaido University in 1987 (F16).
	BN/fMailHok	NBRP-Rat	36	brown	self	Arg	-	Introduced to Hokkaido University through Aichi Colony institute from Kyoto University in 1976, and then transferred from the Laboratory of Experimental Animal Science to the Center for Experimental Plants & Animals at Hokkaido University, Japan in 1982.
	BN/KtsSlc	NBRP-Rat	165	brown	self	Arg	-	To Japan Slc Inc from Baba at Kitasato University School of Medicine, Japan in 2002.
	BN/KunKtsSlc	NBRP-Rat	164	brown	self	Arg	-	To Japan Slc Inc from Baba at Kitasato University School of Medicine, Japan in .2001.
	BN/Seac	KYUDO	NA	brown	self	Arg	-	BN substrain maintained at Seac Yoshitomi Co Ltd.
	BN/SsNHsd	HARLAN	NA	brown	self	Arg	-	To the NIH, USA in 1972 from WK Silvers at F34. Silvers began brother-sister matings with selection for histocompatibility in 1958 from a brown mutation in a stock of wild rats maintained by HD King in a penbred colony.
	BN/SsNSlc	NBRP-Rat	149	brown	self	Arg	-	To Japan SLC Inc from the NIH in 1994
Buffalo rat strains								Derived from Buffalo stock of H Morris, presumably from Wistar commercial stock in 1946.
	BUF/Mna	NBRP-Rat	200	albino	N.D.	His	LTR-ERV1-LTR	Established from sib mating of Buffalo rat colony transferred from Biological Associates in America, USA. To Department of Pathology, Nagoya City University in 1964. At F18 generation, the rats showed 100% thymoma and were named as BUF/Mna by M Matsuyama at Fujita Health University, Japan in 1977.
	BUF/NacJcl	CLEA	NA	albino	N.D.	His	LTR-ERV1-LTR	To Japan Slc inc from National Cancer Center Research Institute, Tokyo, Japan.
Cohen diabetes rat strains								Derived from the Hebrew University albino rats, and genetitacally selected for blood glucose levels by AM Cohen in Israel at about 1965.
	CDR/Ygl	YAGIL	NA	albino	N.D.	His	LTR-ERV1-LTR	Cohen diabetic-resistant strain developed by selective inbreeding for a lower blood glucose level.
	CDS/Ygl	YAGIL	NA	albino	N.D.	His	LTR-ERV1-LTR	Cohen diabetic-sensitive strains developed by selective inbreeding for a higher blood glucose level.
Copenhagen rat strains								Original rats were obtained from a breeder in Copenhagen by J Rosenstirn and introduced to MR Curtis at Columbia University Institute for Cancer Research in 1920. Inbreeding began in 1922 by WF Dunning at Crocker Reserach Institute of Columbia University, USA.
	Iar:Copenhagen Rat	IAR	NA	brown hooded	hooded	Arg	LTR-ERV1-LTR	To Institue of Animal Reproduction from the NIH, USA, in 1986.
DA strain								Derived from heterogenous stocks of unknown origin, and developed by TT Odell at OakRidge National Laboratory. It may be related to COP. It was named DA because it express the Ag-D blood group allele.
	DA/Slc	NBRP-Rat	157	agouti	self	Arg	-	To Japan SLC Inc from Kumamoto University School of Medicine, Japan in 1983.
Dahl rat strains								Derived from Sprague-Dawley outbred rats, and selected for salt sensitive hypertension by LK Dahl at Brookhaven National Laboratories, New York, USA.
	DahlS/Seac	KYUDO	NA	albino	N.D.	His	LTR-ERV1-LTR	Salt sensivive hypertension substrain
	SR/JrNgs	NBRP-Rat	485	albino	N.D.	His	LTR-ERV1-LTR	Control strain of SS/JrNgs
	SS/JrNgs	NBRP-Rat	484	albino	N.D.	His	LTR-ERV1-LTR	Salt sensivive hypertension substrain
DOB strain								Derived from wild rats trapped at goat shed at the Shitara field, Graduate School of Bioagricultural Sciences and School of Agricultural Sciences Nagoya University. Japan in 2000.
	DOB/Oda	NBRP-Rat	307	agouti	self	Arg	-	From S Oda at Nagoya University to Institute of Laboratory Animals, Kyoto University, Japan, in 2007 (F14), where this inbred strain was established in 2009.
Donryu rat strains								Derived from albino rats purchased from a local breeder in Ohota city, Gumma, Japan, by R Sato in 1950.
	ALD/Hyo	NBRP-Rat	576	albino	N.D.	His	LTR-ERV1-LTR	Derived from a male rat showing hepatomegaly and splenomegaly, acid lipase deficiency, in non-inbred Donryu rat found by H Yoshida at Ehime University, Japan in 198, and maintained in heterozygous condition.
	DON/Kyo	NBRP-Rat	4	albino	N.D.	His	LTR-ERV1-LTR	Derived from DONRYU/2 maintained at Nihon rat Co. Ltd. and established as an inbred strain at Institute of Laboratory Animals, Kyoto University, Japan.
	DRH/Seac	NBRP-Rat	78	albino	N.D.	His	LTR-ERV1-LTR	Established by selective mating of the 3'-Me-DAB resistant progeny of closed colony Donryu rats at Osaka University in 1981, introduced to Seac Yoshitomi Ltd in 1991.
Dilute-opisthotonus rat								Established from spontaneous ataxic mutation found in the Wistar rat colony of Yagi Memorial Park in 1988 by K Ohno.
	DOP/Nem	NBRP-Rat	93	gray	self	Arg	-	Maintained as a segregating inbred strain after intoduction of the C allele by mating with a female BN rat.
Fischer rat and its derived strains								Derived from a few breeding pairs of rats (black non-agouti piebald, but carriers of the albino gene) of a local breeder Fischer, purchased by MR Curtis at Crocker Institute of Cancer Research, Columbia University purchased in 1919.
	F344/DuCrlCrlj	NBRP-Rat	506	albino	N.D.	His	LTR-ERV1-LTR	Derived from Fischer344 which transferred from Dr. Dunning to Charles River Laboratories, Inc., 1960 at F68. Breeding under SPF condition has started in 1965 at F81 and F110 rats were transferred to Charles River Japan Inc in 1976.
	F344/Jcl	CLEA	NA	albino	N.D.	His	LTR-ERV1-LTR	Derived from F344/Yit colony at Yakult Central Institute, and maintained in CLEA Japan Inc since 1982. F344/Yit was introduced from Charles River USA in 1971.
	F344/NSlc	NBRP-Rat	156	albino	N.D.	His	LTR-ERV1-LTR	To Slc Japan Inc from the Instutite of Medical Science, the University of Tokyo in 1980.
	F344.Cg-Foxn1rnu/Kyo	NBRP-Rat	83	albino	N.D.	His	LTR-ERV1-LTR	F344 congenic strain with a segment from the nude rat containing the Foxn1rnu.
	F344/Stm	NBRP-Rat	140	albino	N.D.	His	LTR-ERV1-LTR	Derived from a pair of F344/DuCrj rats purchased from Charles River Japan Inc and thereafter maintained by brother-sister matings at Saitama Cancer Center Research Institute, Japan.
	HOB/Snk	NBRP-Rat	85	black hooded	hooded	Arg	LTR-ERV1-LTR	Non-albino F344 strain introduced the C allele of fatty rat.
Gunn rat strain								Derived from spontaneous mutants showing nonhemolytic jaundice, found in Wistar albino rat colony at the Connaught Laboratory in Toronto, Canada in 1938.
	Gunn-Ugt1aJ/Slc	NBRP-Rat	148	black hoooded	hooded	Arg	LTR-ERV1-LTR	To Japan SLC Inc from the Drug Safety Testing Center, Sankyo Co Ltd Japan in 1981.
	KHR/Kyo	NBRP-Rat	7	albino	N.D.	His	LTR-ERV1-LTR	Derived from spontaneous hairless mutation found in Gunn's rat stock by K Kimua at Kaken Pharmaceuticals in 1987.
HTX strain								Derived from spontaneous mutants showing hydrocephalus, found in institutional albino rats of unknown origin at University of Texas in 1981 by DH Kohn.
	HTX/Kyo	NBRP-Rat	6	albino	N.D.	His	LTR-ERV1-LTR	To Institute of Laboratory Animals, Kyoto Univeristy from Juntendo University in 1992.
Ihara rat strains								Derived from albino rats of unknown origin maintained by N Ihara at Kansai Medical University, Japan.
	ICR/Ihr	NBRP-Rat	290	albino	N.D.	His	LTR-ERV1-LTR	Developed by selective breeding for hereditary cataract in 1983. Ihara's cataract rat
	IER/Ihr	NBRP-Rat	291	albino	N.D.	His	LTR-ERV1-LTR	Developed by selective breeding for spontaneous seizure phenotype in ICR/Ihr
	IEW/Ihr	NBRP-Rat	292	albino	N.D.	His	LTR-ERV1-LTR	Control strain of IER
Ishibashi rat								Derived from an accidental cross between a wild male and a Wistar female and maintained by M Ishibashi at Azabu Univeristy in 1975.
	IS/Kyo	NBRP-Rat	8	agouti	self	Arg	-	Established by inbreeding of Ishibashi rat introduced from Azabu University in 1978 by J Yamada to the Institute of Laboratory Animals, Kyoto University, Japan
	IS-Tlk/Kyo	NBRP-Rat	9	agouti	self	Arg	-	Spontaneous tail anomaly mutation found at F10 of inbreeding, and maintained as a IS congenic line.
Kyoto fancy rat stock strains								Kyoto Fancy Rat Stock (KFRS) strains established by T Kuramoto were derived from crosses between PVG females and males imported from a fancy rat colony named Spoiled Ratten Rattery (SRR) kept by E Brooks in Kansas City, Missouri, USA.
	KFRS2/Kyo	NBRP-Rat	560	siamese	Ser79Pro	Arg	-	One male rat "SRR-Do Your Best" was introduced from American fancy rat colony (Spoiled Ratten Rattery: SRR, in Kansas City, Missouri) to Kyoto University on July 13, 2005. Inbreeding started from F1 progeny of male "SRR-Do Your Best" and a female PVG/Seac.
	KFRS3A/Kyo	NBRP-Rat	570	mink, pearl	self	Arg	-	One male rat "SRR-Rocket Science" was introduced from American fancy rat colony (Spoiled Ratten Rattery: SRR, in Kansas City, Missouri) to Kyoto University on July 13, 2005. Inbreeding started from F1 progeny of male "SRR-Rocket Science" and a female PVG/Seac. Homozygous rats for mink were selected for inbreeding.
	KFRS3B/Kyo	NBRP-Rat	571	grey hooded, pearl hooded	hooded	Arg	LTR-ERV1-LTR	One male rat "SRR-Rocket Science" was introduced from American fancy rat colony (Spoiled Ratten Rattery: SRR, in Kansas City, Missouri) to Kyoto University on July 13, 2005. Inbreeding started from F1 progeny of male "SRR-Rocket Science" and a female PVG/Seac. Homozygous rats for grey mutation were selected for inbreeding.
	KFRS4/Kyo	NBRP-Rat	572	light brown hooded	hooded	Arg	LTR-ERV1-LTR	One male rat "TSR Louis" was introduced from American fancy rat colony (Spoiled Ratten Rattery: SRR, in Kansas City, Missouri) to Kyoto University on July 13, 2005. Inbreeding started from F1 progeny of male "TSR Louis" and a female PVG/Seac.
	KFRS5A/Kyo	NBRP-Rat	573	black hooded	hooded	Arg	LTR-ERV1-LTR	One male rat "SRR Coming Home" was introduced from American fancy rat colony (Spoiled Ratten Rattery: SRR, in Kansas City, Missouri) to Kyoto University on July 13, 2005. Inbreeding started from F1 progeny of male "SRR Coming Home" and a female TM/Kyo.
Kyoto notched rat								Derived from a rat with coat color mutation trapped in Kyoto city by G Nakata at Kyoto City Institute of Health and Environmental Sciences in 1953.
	KYN/Hok	NBRP-Rat	40	black hooded notched	notched	Arg	LTR-ERV1-LTR	Maintained as white rats with black spots on the face by crossing with WKAH at Hokkaido University in 1960.
Lewis rat								Developed by MR Lewis from Wistar stock in the early 1950s.
	LEW/JmsNgs	NBRP-Rat	103	albino	N.D.	His	LTR-ERV1-LTR	Derived from rats with hydrocephalus found in Lewis rats at F27 in 1980, which were introduced to Seiwa Institute of Experimental Animals from Tokyo Medical Insitute. The hydrocephalus rat strains have been mated out by selective breeding by Y Noda at Center for Animal Experiments, Kurume University, Japan
	LEW/Seac	KYUDO	NA	albino	N.D.	His	LTR-ERV1-LTR	LEW substrain maintained at Seac Yoshitomi Inc.
	LEW/SsNSlc	NBRP-Rat	150	albino	N.D.	His	LTR-ERV1-LTR	To Japan SLC Inc from the NIH, USA in 1994.
Lister hooded rat								Derived from the stock of the Lister Institute in the early 1920s.
	HsdOla:LH	HARLAN	NA	black hooded	hooded	Arg	LTR-ERV1-LTR	From Medical Research Council, Mill Hill to OLAC (now Harlan Laboratories) in 1969. Medical Research Council, Mill Hill obtained Lister Hooded stock from ICI, Alderley Edge in 1932 and have maintained as closed colony since that time.
Long-Evans rats derived strains								Through crossing the Wistar Insitute white rat with the wild Norweigian gray rat which JA Long had trapped in the banks of Straberry Creek,the Berkely campus of the University California in 1915.
	FH/HamSlc	NBRP-Rat	161	fawn hooded	hooded	Arg	LTR-ERV1-LTR	Introduced from Hamamatsu University School of Medicine, Japan, to SLC in 1999
	KDP/Tky	NBRP-Rat	26	black hooded	hooded	Arg	LTR-ERV1-LTR	Komeda diabetes-prone rat strain developed by K Komeda from Long-Evans Tokushima Lean (LETL) rat at Tokyo Medical College in 1996.
	KND/Tky	NBRP-Rat	27	black hooded	hooded	Arg	LTR-ERV1-LTR	Komeda non-diabetic rat strain developed by K Komeda as a control of the KDP Strain
	LE/Stm	NBRP-Rat	139	black hooded	hooded	Arg	LTR-ERV1-LTR	Introduced into Saitama Cancer Center Research Institute in 1969 from a closed colony of Long Evans rats maintained in the Ben May Laboratory for Cancer Research, University of Chicago. A mutant with red-eyed dilution was found in 1970 in the Long-Evans colony, and the mutation was fixed by selective mating.
	LEA/Hkm	NBRP-Rat	244	agouti with white abdomen	hooded	Arg	LTR-ERV1-LTR	LEA introduced to Hokkaido University School of Medicine from the Laboratory of Experimental Animal Science, Hokkaido University, Japan.
	LEA/Hok	NBRP-Rat	41	agouti with white abdomen	hooded	Arg	LTR-ERV1-LTR	Out bred Long-Evans rats introduced by T Sugiyama at Kobe University were introduced to the Laboratory of Experimental Animal Science, Hokkaido University in 1975, and transferred to the Center for Experimental Plants & Animals, Hokkaido University in 1982. LEC rat was selected for cinnamon coat colour.
	LEA/Tj	NBRP-Rat	50	agouti with white abdomen	hooded	Arg	LTR-ERV1-LTR	LEA substrain introduced to Tokushima Univesity from Hokkaido University in 1989.
	LEC/Crj	CHARLES	NA	cinnamon-like	hooded	Arg	LTR-ERV1-LTR	LEC substrain introduced to Charles River Japan Inc. from Hokkaido University.
	LEC/Hok	NBRP-Rat	42	cinnamon-like	hooded	Arg	LTR-ERV1-LTR	Out bred Long Evans rats introduced by T Sugiyama at Kobe University were introduced to the Laboratory of Experimental Animal Science, Hokkaido University in 1975, and transferred to the Center for Experimental Plants & Animals, Hokkaido University in 1982. LEC rat was selected for cinnamon coat colour.
	LEJ/Hkm	NBRP-Rat	245	black hooded	hooded	Arg	LTR-ERV1-LTR	LEJ substrain introduced to Hokkaido University School of Medicine, Hokkaido University, Japan, in 1974 (F21).
	LEJ/Hok	NBRP-Rat	43	black hooded	hooded	Arg	LTR-ERV1-LTR	From Pacific Farms to Hokkaido University, Faculty of Science in1956. Inbeeding began newly in 1964 and transferred to the Center for Experimental Plants & Animals, Hokkaido University in 1982 (F42).
	LETO	OTSUKA	NA	black hooded	hooded	Arg	LTR-ERV1-LTR	Established as a control strain for OLETF strain by selective breeding of Long–Evans rats in outbred colony at the Tokushima Research Institute, Otsuka Parhamateutical Co Ltd. The Long-Evans rats at the institute were purchased from Charles River Canada Inc.
	OLETF	OTSUKA	NA	black hooded	hooded	Arg	LTR-ERV1-LTR	Otsuka Long Evans Tokushima Fatty rat established as a model of type II diabetes with obesiy by selective breeding of Long-Evans rats in outbred colony at the Tokushima Research Institute, Otsuka Parhamateutical Co Ltd in 1992. The Long-Evans rats at the institute were purchased from Charles River Canada.
	TM/Kyo	NBRP-Rat	14	fawn hooded	hooded	Arg	LTR-ERV1-LTR	Tester Moriyama rat strain developed from Long-Evans rats at Aichi Cancer Center, Japan, and introduced from Shionogi & Co Ltd to Kyoto University in 1976.
Louvain rat								In 1970 Bazin and Beckers started breeding LOU rat ancestors from various stocks kept at Universite Catholique de Louvain (probably of Wistar origin).
	LOU/MWslHsd	HARLAN	NA	albino	N.D.	His	LTR-ERV1-LTR	From 28 lines bred in parallel, LOU/M was selected for low immunocytoma incidence.
Marshall								Derived from albino rats purchased from a local breeder Marshall by MR Curtis at the Crocker Institute of Cancer Research, Columbia Unversity in 1919. Inbreeding started in 1920.
	M520/N	KAROLINSKA	NA	albino	N.D.	His	LTR-ERV1-LTR	To Heston Institute in 1949 at F49 from Columbia University, and to theNIH, USA, in 1951 at F51.
NIG-III								Established at the National Institute of Genetics (NIG), Mishima, Japan, from a cross between wild captured rat in Mishima and a Castle's black coat color rat in 1956.
	NIG-Ⅲ/Hok	NBRP-Rat	44	pink-eyed yellow agouti	self	Arg	-	To Hokkaido University from NIG in 1975, and maintained at the Center for Experimental Plants & Animals, since 1982 (F53).
Osbone-Mendel rat								The origin of the rats used by TB Osborne and LB Mendel is uncertatin. Presumably, this albino stock was estableished about 1909.
	OM/NSlc	NBRP-Rat	162	albino	N.D.	His	LTR-ERV1-LTR	To Japan SLC Inc from the Instutite of Medical Science, the University of Tokyo in 1985.
PAR								Derived from a black hooded colony served as source of food for reptiles at the Jardin des Plantes de Paris, the National Museum of Natural History, France reported 1856.
	PAR	HANNOVER	NA	black hooded	hooded	Arg	LTR-ERV1-LTR	To Hannover Medical School in Germany
Piebald Virol Glaxo rat								Derived from Kings College of Household Science in London, to Lister Institute, to Virol, to Glaxo 1946.
	PVG/Seac	NBRP-Rat	80	black hooded	hooded	Arg	LTR-ERV1-LTR	To Seac Yoshitomi Inc from Harlan Olac (now Harlan Laboratories) in 1990.
RT1 congenic lines								Rat MHC-recombinant rats congenic for the MHC (now RT1) and its linked region developed by TJ Gill III at Univeristy of Pittsburg, USA. ACP, BIL and YO strains are used to develop the R strains. YO is originated from Fredrich Cancer Research Facility to University of Pittsburg, at F35. ACP is derived from Dunning to the NIH in 1967 at F54.
	R33	HANNOVER	NA	pink eyed diluted Agouti hooded	hooded	Arg	LTR-ERV1-LTR	Derived from a cross between BIL/2 and R16. BIL/2 is derived from a mutation, dilute cinnamon-hooded, in unknown background held by the NIH, USA. R16 is derived from a cross between ACP and R10. R10 is obtained from backcrossing to BIL after the crossing between and BIL/1 and YO.
Royal College of Surgeons rat								Developed before 1965 by Sidman from stock obtained from Sorsby of the Royal College of Surgeons, London.
	RCS/Kyo	NBRP-Rat	11	pink-eyed yellow hooded	hooded	Arg	LTR-ERV1-LTR	RCS rats were found as individuals showing inherited retinal degeneration in the colony of pink-eyed piebald agouti rats (Bourne, 1983). Transferred from Department of Ophthalmology and Visual Sciences, Kyoto University to Institute of Laboratory Animals, Kyoto University (Kyo) in 1998. RCS is an abbreviation for Royal College of Surgeons.
Sabra hypertensive rat								Derived from the original SBH colony established by Ben-Ishay at the Hebrew University Medical Center in Jerusalem. The original colony was found to be partly outbred and display phenotypic variability. To purify the colony and establish phenotypic homogeneity breeding pairs from the original colony were transferred to Ben Gurion University Barzilai Medical Center in Ashkelon, Israel in 1992 wher…
	SBH/Ygl	YAGIL	NA	albino	N.D.	His	LTR-ERV1-LTR	SBH (Sabra hypertension prone rat) strain maintained at Ben Gurion University Barzilai Medical Center, Ashkelon, Israel.
	SBN/Ygl	YAGIL	NA	albino	N.D.	His	LTR-ERV1-LTR	Similar to SBH, but selected for low blood pressure as normotensive control strain for SBH, and maintained at Ben Gurion University Barzilai Medical Center, Ashkelon, Israel.
Spontaneously hypertensive rat and its derived strains								The spontaneously hypertensive rat, SHR, was established from Wistar Kyoto rats, which were maintained as a closed colony in the campus of Faculty of Medicine, Kyoto University, by selective inbreeding for high blood pressure in 1963 by K Okamoto at the Department of Pathology, Faculty of Medicine, Kyoto University, Japan.
	SHR.ODS-Gulood/Shi	NBRP-Rat	81	albino	N.D.	His	LTR-ERV1-LTR	A congenic strain developed from a recipient, SHR and a donor, ODS (Lack of L-gulono-gamma-lactone oxidasestrainin). Introduced to Nagoya University in 1995.
	SHR/Hcm	NBRP-Rat	257	albino	N.D.	His	LTR-ERV1-LTR	To Hyogo College of Medicine, Osaka, Japan, from K Okamoto at Kinki University.
	SHR/Izm	NBRP-Rat	193	albino	N.D.	His	LTR-ERV1-LTR	To Shimane Institute of Health Science, Shimane University Faculty of Medicine from Departement of Pathology, Faculty of Medicine, Kyoto University, and to Disease Model Cooperative Researhc association (DMCR) through Graduate school of Human and Environmental Studies, Kyoto University, in 1994.
	SHR/Kyo	NBRP-Rat	13	albino	N.D.	His	LTR-ERV1-LTR	Established from Wistar Kyoto rats by K Okamoto at the Department of Pathology in 1963, and introduced to Institute of Laboratory Animals Graduate School of Medicine, Kyoto University in 1975.
	SHR/NCrjCrlj	NBRP-Rat	509	albino	N.D.	His	LTR-ERV1-LTR	To NIH, USA from K Okamoto in 1966 at F13. To Charles River Laboratories, Inc. from NIH in 1973 at F32. To Charles River Japan Inc in 1980 at F51.
	SHR/Nig	NBRP-Rat	142	albino	N.D.	His	LTR-ERV1-LTR	To Niigata University from K Okamoto at Kinki University, Japan in 1976.
	SHR/Shi	NBRP-Rat	375	albino	N.D.	His	LTR-ERV1-LTR	To Aburabi Laboratory, Shionogi Shionogi & Co Ltd Japan from Kyoto University through Osaka Medical College and maintained as SPF colony since 1972
	SHR/Ta	NBRP-Rat	236	albino	N.D.	His	LTR-ERV1-LTR	To Takeda Pharmateutical Co Ltd Japan, from Kyoto University in 1963
	SHR/2DMcr	NBRP-Rat	448	albino	N.D.	His	LTR-ERV1-LTR	SHR substrain developed at Department of Pathology, Faculty of Medicine, Kyoto University, in 1973. Transferred to Shimane Institute of Health Science, Shimane University Faculty of Medicine and maintained at DMCR through Graduate school of Human and Environmental Studies, Kyoto University since 1994.
	SHR/3DMcr	NBRP-Rat	449	albino	N.D.	His	LTR-ERV1-LTR	SHR substrain developed at Department of Pathology, Faculty of Medicine, Kyoto University, in 1973. Transferred to Shimane Institute of Health Science, Shimane University Faculty of Medicine and maintained at DMCR through Graduate school of Human and Environmental Studies, Kyoto University since 1994.
	SHR/4DMcr	NBRP-Rat	450	albino	N.D.	His	LTR-ERV1-LTR	SHR substrain developed at Department of Pathology, Faculty of Medicine, Kyoto University, in 1973. Transferred to Shimane Institute of Health Science, Shimane University Faculty of Medicine and maintained at DMCR through Graduate school of Human and Environmental Studies, Kyoto University since 1994.
	SHRSP/Ezo	NBRP-Rat	441	albino	N.D.	His	LTR-ERV1-LTR	Derived from SHRSP/A3 line given from K Okamoto at Kinki University in 1979.
	SHRSP/Hos	HOSHINO	NA	albino	N.D.	His	LTR-ERV1-LTR	SHRSP substrain maintained at Hoshino laboratory animals, inc.
	SHRSP/Izm	NBRP-Rat	194	albino	N.D.	His	LTR-ERV1-LTR	SHR substrain developed at the Department of Pathology, Faculty of Medicine, Kyoto University, in 1973. Transferred to Shimane Institute of Health Science, Shimane University Faculty of Medicine and maintained at DMCR through Graduate school of Human and Environmental Studies, Kyoto University since 1994.
	SHRSP/Ngsk	NBRP-Rat	144	albino	N.D.	His	LTR-ERV1-LTR	To Nagasaki University, Japan, from K Okamoto at Kinki University, Japan in 1980.
	SHRSP/Ta	NBRP-Rat	237	albino	N.D.	His	LTR-ERV1-LTR	To Takeda Pharmaceutical Co Ltd Japan, from Kyoto University, Japan in 1972.
	SHRSP/2Ta	NBRP-Rat	238	albino	N.D.	His	LTR-ERV1-LTR	To Takeda Pharmaceutical Co Ltd Japan, from Kyoto University, Japan, in 1972.
	SHRSP/4Dmcr	NBRP-Rat	453	albino	N.D.	His	LTR-ERV1-LTR	SHRSP substrain developed at Department of Pathology, Faculty of Medicine, Kyoto University, in 1973. Transferred to Shimane Institute of Health Science, Shimane University Faculty of Medicine and maintained at DMCR through Graduate school of Human and Environmental Studies, Kyoto University since 1994.
	SHRSR/Ta	NBRP-Rat	239	albino	N.D.	His	LTR-ERV1-LTR	To Takeda Pharmaceutical Co Ltd Japan from Kyoto University, Japan, in 1972
	M-SHRSP/Ta	TAKEDA	N.A.	albino	N.D.	His	LTR-ERV1-LTR	To Takeda Pharmaceutical Co Ltd Japan, from K Okamoto at Kinki University, Japan.
	AMI/Tj	NBRP-Rat	605	albino	N.D.	His	LTR-ERV1-LTR	Derived from a spontaneous mutant showing amelogenesis imperfecta found in a SHRSP colony at Daiichi Seiyaku, Co. Ltd. Japan in 1981, and introduced to Tokushima University in 2003. The SHRSP colony was established with rats introduced from K. Okamoto at Kinki University.
	SCR	KIWA	NA	albino	N.D.	His	LTR-ERV1-LTR	Shumiya Cataract Rat carring cataract mutation found during the generation of SHR-fa congenic lines.
Sprague Dawley rat and its deriviated rats								The original stock was reported to be established about 1925 by RW Dawley at Univeristy of Wisconsin. This strain started originally with a hybrid hooded male rat of exceptional size, and vigor, which genetically was half-white. He was mated to a white female and subsequently to his white female offspring for seven successive generations. The origin of this male is unknown. The original white fem…
	AI/Msik	NBRP-Rat	145	albino	N.D.	His	LTR-ERV1-LTR	Derived from a female rat with white incisors found in SD rats purchased from Charles River Japan Inc. in 2003, and maintained until F4 at Mistubishi Chemical Safety Institute Ltd Japan.
	BHD/Dspe	NBRP-Rat	577	albino	N.D.	His	LTR-ERV1-LTR	A mutant showing hereditary renal cell carcinoma was found in a Jcl:SD rat colony in the Dainippon Pharmaceutical Co Ltd and named Nihon rat in 2000. Thereafter they have been maintained at Dainippon Sumitomo Pharma Co Ltd. BHD (Birt-Hogg-Dubé) rat.
	DMY/Kyo	NBRP-Rat	3	albino	N.D.	His	LTR-ERV1-LTR	Nerological mutant strain from SD rats at Barcelona University
	EXHC/Seac	NBRP-Rat	82	albino	N.D.	His	LTR-ERV1-LTR	Introduced from Takeda Pharmaceutical Co. Ltd to Seac Yoshitomi Ltd., Japan
	EXHC/Ta	NBRP-Rat	504	albino	N.D.	His	LTR-ERV1-LTR	Established by selective inbreeding of SD rats showing a higher serum total cholesterol in feeding 1% cholesterol-containing diet by Y Imai at Takeda Pharmaceutical Co Ltd Japan, in 1973.
	HAA/FDSC	NBRP-Rat	242	albino	N.D.	His	LTR-ERV1-LTR	Established by selective inbreeding from Sprague-Dawley rats for their high performance in the shuttle-box task at Hatano Research Institute in 1985.
	LAA/FDSC	NBRP-Rat	243	albino	N.D.	His	LTR-ERV1-LTR	Established by selective inbreeding from Sprague-Dawley rats for their low performance in the shuttle-box task at Hatano Research Institute in 1985.
	MES/Slc	NBRP-Rat	160	albino	N.D.	His	LTR-ERV1-LTR	Derived from rats spontaneously developing eosinophilia found in Slc:SD rats at Shinsyu University in 1997, and established as a new rat model of eosinophilia, and transferred to Japan SLC Inc from Institute of Experimental Animals, Shinshu University School of Medicine, Japan, in 1999.
	MV/Opu	NBRP-Rat	100	albino	N.D.	His	LTR-ERV1-LTR	The myelin vacuolation (mv) rats showing body tremor were found in an outbred colony of Sprague-Dawley rats at Osaka Osaka Prefecture University in 1999.
	NAR/Slc	NBRP-Rat	153	albino	N.D.	His	LTR-ERV1-LTR	Derived from analbuminemic rats found in the closed colony of Jcl:SD rats
	OP/Jtt	NBRP-Rat	101	albino	N.D.	His	LTR-ERV1-LTR	Derived from an opacitas female rat found in a Crj:CD(SD)IGS rats purchased from Charles River Japan (Atsugi), and maintained by sib-mating between opacitas and normal rats.
	RICO/Ngs	NBRP-Rat	220	albino	N.D.	His	LTR-ERV1-LTR	In 1969, 2 males and 4 females with spontaneous hypercholesterolemia were selected from different colonies of albino rats. By sib-mating and selective breeding, Muller et al. established this hypercholesterolemic strain and named RICO (rats with increased cholesterol). To Nagasaki University from Australia Animal Resource Centre in 1997.
	SDJ/Hok	NBRP-Rat	45	albino	N.D.	His	LTR-ERV1-LTR	From Takeda Pharmaceutical Co. Ltd. to University of Tokyo, to a local breeder in Tokyo, to the Laboratory of Experimental Animal Science in 1966, where brother-sister mating began and transferred to the Center for Experimental Plants & Animals, Hokkaido University, Japan, in 1982
	SDR/Slc	NBRP-Rat	151	albino	N.D.	His	LTR-ERV1-LTR	Sponteneous Dwarf Rat strain derived from dwarf mutation found in outbred SD rat colony at Morishita Pharmaceutical Co Ltd Japan in 1977 and transferred to Japan SLC, Inc.
	SDT/Jcl	CLEA	NA	albino	N.D.	His	LTR-ERV1-LTR	Spontaneousy Diabetic Torii rat established by selective inbreeding from a diabetic male rat found in Sprague-Dawley rats by M Shinohara at Torii in 1997, and introduced to CLEA Japan Inc in 2005.
	UPL/Cas	NBRP-Rat	217	albino	N.D.	His	LTR-ERV1-LTR	Derived from cataract mutation found in Crj:CD(SD) rats maintained at Tsukuba Research Labortory, Upjohn Pharmaceuticals Ltd Japan, in 1989.
	WT/Jtt	NBRP-Rat	219	albino	N.D.	His	LTR-ERV1-LTR	Derived from a male rat with abnormal incisors, deteriorated and a whitish chalk-like appearance, found in Sprague-Dawley [Crj:CD(SD)IGS] rats by T Masuyama in 200, and maintained by sib-mating.
	ZI/Kyo	NBRP-Rat	24	albino	N.D.	His	LTR-ERV1-LTR	Zitter rat was detected in a Sprague Dawley colony (SD) in Hannover in 1978 by Rehm. 1983 introduced to Kyoto University and established ZI.
Tokyo rat								Derived from a local breeder in Tokyo, Japan; inbreeding began at Faculty of Science, Hokkaido Univerisity in 1952.
	TO/Hok	NBRP-Rat	46	albino	N.D.	His	LTR-ERV1-LTR	Introduced from faculty of Science to Center for Experimental Plants & Animals, Hokkaido University in 1982, F63
	TO/Hkm	NBRP-Rat	246	albino	N.D.	His	LTR-ERV1-LTR	Introduced from Research Center for Molecular Genetics, Hokkaido University to Faculty of Medicine, Hokkaido University in 1973.
Wistar rat and its derived strains								Whether an albino lines other than the one brought from Chicago in 1906 were introuced into the commercial colony is unknown, but this may have happened. It is known that outside breeders were brought in during 1918 to boost production of the breeding colony.
	FOK/Ncu	NBRP-Rat	437	albino	N.D.	His	LTR-ERV1-LTR	Selected from heterogenous stock derived the crosses among Wistar/MK,Jcl:Wistar, Wistar/MS, HOS:Wistar, and Std:Wistar rats, in Japan
	GAERS/Mave	NBRP-Rat	285	albino	N.D.	His	LTR-ERV1-LTR	from the Wisar rat colony of University Louis Pasteur, Strasbourg, France
	GK/Slc	NBRP-Rat	147	albino	N.D.	His	LTR-ERV1-LTR	Spontaneously diabetic Goto-Kakizaki rats developed from Jcl: Wistar rat by selective breeding by Y Goto and M Kakizaki at Tohoku University, Sendai, Japan in 1975. Introduced from Tohoku University to Japan SLC Inc in 1999.
	Gn-Wistar	SLC	NA	albino	N.D.	His	LTR-ERV1-LTR	Wistar rats controlled intestinal flora, which were introduced into Kyoto Univeristy to establish an SPF rat colony.
	GRY/Idr	NBRP-Rat	368	albino	N.D.	His	LTR-ERV1-LTR	Derived from a female rat with a movement disorder found in Scl:Wistar rats, which were given methylnitrosourea at early stage of the gestational period in the Institute for Developmental Research, Aichi Human Service Center, Japan in 1991.
	HER/Wkmt	NBRP-Rat	379	albino	N.D.	His	LTR-ERV1-LTR	Originated from epileptic rats found in Crj:Wistar rats, and crossed with another Wistar rats at Gunma University, Japan, in 1996, to recover the breeding performance.
	HWY/Slc	NBRP-Rat	152	albino	N.D.	His	LTR-ERV1-LTR	Hairless rat found in Crj:Wistar rats at Laboratory of Experimental Animals, Yagi Memorial Park, Japan, and introduced to Japan SLC Inc in 1993.
	KMI/Tky	NBRP-Rat	29	albino	N.D.	His	LTR-ERV1-LTR	Derived from Wistar rats of the Japanese breeder Ishikawa
	MD/Tama	NBRP-Rat	143	albino	N.D.	His	LTR-ERV1-LTR	Myelin deficiency rat strain derived from a spontaneous mutation found in the Wistar rat colony at the Division of Laboratories and Research, New York State Department, Albany, USA, in 1977 by CK Csiza, and introduced to Kyoto University in 2000. The original Wistar rats were introduced from Walter Reed Army Medical Center, Washington D.C., and were randomly bred in 1957.
	MPOD/Kyo	NBRP-Rat	372	albino	N.D.	His	LTR-ERV1-LTR	from Std:Wistar rat in Japan
	NE/Mave	NBRP-Rat	286	albino	N.D.	His	LTR-ERV1-LTR	Developed as the control strain for GAERS from the Wistar rat colony of University Louis Pasteur, Strasbourg, France
	NER/Kyo	NBRP-Rat	10	albino	N.D.	His	LTR-ERV1-LTR	Derived from epileptic rats found in Crj:Wistar rats and establised by A Noda at the Research Institute for Animal Science in Biochemistry & Toxicology (RIAS), Japan, in 1985, and introduced to Kyoto University in 1997 (F28).
	NER/Slc	NBRP-Rat	159	albino	N.D.	His	LTR-ERV1-LTR	NER strain introduced from RIAS to Japan SLC Inc in 1999
	ODS/ShiJcl	CLEA	NA	albino	N.D.	His	LTR-ERV1-LTR	Derived from a spontaneous mutant found in the Wistar rat colony, in 1952, Shionogi & Co., Ltd., Japan, and maintained as osteogenic disorder Shionogi rat ODS/Shi.
	THE/Utp	NBRP-Rat	270	albino	N.D.	His	LTR-ERV1-LTR	Developed by selective breeding of Wistar rats for differences in ambulatory activity in the runway test by O Fujita at Tsukuba University, Japan, in 1972. Out of two strains established, the inactive strain was named the Tsukuba High-Emotional.
	TLE/Utp	NBRP-Rat	271	albino	N.D.	His	LTR-ERV1-LTR	Developed by selective breeding of Wistar rats for differences in ambulatory activity in the runway test by O Fujita at Tsukuba University, Japan, in 1972. Out of two strains established, the active strain was named the Tsukuba Low-Emotional.
	TRM/Kyo	NBRP-Rat	15	albino	N.D.	His	LTR-ERV1-LTR	Derived from tremor mutation found in the colony of Kyo:Wistar at Institute of Laboratory Animals, Kyoto University, Japan, in 1980, and established as a segregating inbred strain.
	TRMR/Kyo	NBRP-Rat	16	albino	N.D.	His	LTR-ERV1-LTR	TRM strain transferred to Tanabe Seiyaku Co Ltd Japan, in 1982 from Kyoto University.
	VF/Kyo	NBRP-Rat	22	albino	N.D.	His	LTR-ERV1-LTR	Derived from a spontanious mutant found in TRM (F26), and maintained by inbreeding after replacement of wild allele for tm locus.
	W/Kyo	NBRP-Rat	17	albino	N.D.	His	LTR-ERV1-LTR	Originally from Wistar institute to University of Tokyo, Japan in 1938. To Hokkaido University School of Medicine from Center for Experimental Plants & Animals Chromosome Research Unit, Faculty of Science in 1944, then to Institute of Laboratory Animals, Kyoto University in 1974.
	WAG/RijKyo	NBRP-Rat	18	albino	N.D.	His	LTR-ERV1-LTR	Wistar Albino Glaxo, Bacharach Glaxo Ltd in 1924 from Wistar stock, and introduced to Insitute of Laboratory Animals, Kyoto University in 1979.
	WBN/KobSlc	NBRP-Rat	155	albino	N.D.	His	LTR-ERV1-LTR	Derived from Wistar rats from the Institute of Experimental Gerontology, Basel, Switzerland. Inbreeding at the Institute of Pathology, University of Bonn, Germany since 1961. To the Instutite of Medical Science, University of Tokyo, Japan in 1976, then to SLC Japan Inc in 1978.
	WF/Kop	NBRP-Rat	259	albino	N.D.	His	LTR-ERV1-LTR	Established from a commercial Wistar stock in attempt to develop a hig leukemia rat strain by J Furth in 1945. Transferred to Hiroshima University, to Saitama Cancer Center in 1976, and to Kagoshima University Faculty of Dentistry in 1986.
	WIAR/Iar	NBRP-Rat	284	albino	N.D.	His	LTR-ERV1-LTR	Established by inbreeding of Wistar-Imamichi rats at Institute of Animal Reproduction, Japan.
	Wistar-Imamichi	IAR	NA	albino	N.D.	His	LTR-ERV1-LTR	Derived from Wistar rats imported to University of Tokyo from the Wistar institute by T Osawa in 1937, and maintained as outbred stock from 1961 at Insititute of Animal Breeding, Japan.
	WKA/Seac	NBRP-Rat	79	albino	N.D.	His	LTR-ERV1-LTR	Wistar King Albino established by King at Wistar Institute in 1909, to Aptekman in 1946, to Hokkaido University in 1953, to Kyushu University 1955, then to Seac Yoshitomi Co Ltd 1979
	WKAH/HkmSlc	NBRP-Rat	154	albino	N.D.	His	LTR-ERV1-LTR	WKA substrain. To Japan Slc Inc from School of Medicineto, Hokkaido University, Japan in 1982.
	WKAH/Hok	NBRP-Rat	47	albino	N.D.	His	LTR-ERV1-LTR	WKA substrain at Hokkaido University. From Wistar Institute to the Faculty of Science, in 1953, to the Center for Experimental Plants & Animals, Hokkaido University, Japan in 1982.
	WKY/Ezo	NBRP-Rat	378	albino	N.D.	His	LTR-ERV1-LTR	To Health Sciences University of Hokkaido from School of Medicine, Hokkaido University in 1987. This strain had been maintained at Hokkaido University, School of Medicine around 1980.
	WKY/Hcm	NBRP-Rat	258	albino	N.D.	His	LTR-ERV1-LTR	To Hyogo College of Medicine, Japan, from K Okamoto at Kinki University, Osaka, Japan.
	WKY/Izm	NBRP-Rat	195	albino	N.D.	His	LTR-ERV1-LTR	Introduced from Wistar rats maintained by S Makino at Hokkaido Univerisity to Kyoto University and maintained as a closed colony, named Kyoto Wistar rat, and established by inbreeding as a control strain of SHR at the Department of Pathology, Kyoto University in 1963, transferred to Shimane Univeristy, to Graduate school of Human and Environmental Studies, Kyoto University, to Disease model coope…
	WKY/NCrjCrlj	NBRP-Rat	510	albino	N.D.	His	LTR-ERV1-LTR	Established from outbred Wistar rat colony at Kyoto University. To NIH, USA, from Kyoto University in 1971 where sib mating has started. To Charles River Laboratories, Inc from the NIH in 1974 at F11, and to Charles River Japan Inc in 1981 at F25.
	WKY/NMna	NBRP-Rat	202	albino	N.D.	His	LTR-ERV1-LTR	WKY/N strain maintained at Fujita Health University.
	WKY/Ta	NBRP-Rat	240	albino	N.D.	His	LTR-ERV1-LTR	Introduced to Takeda Pharmaceutical Co Ltd Japan, from Kyoto University in 1972.
	WKYO/Kyo	NBRP-Rat	19	albino	N.D.	His	LTR-ERV1-LTR	Established by inbreeding of Kyo:Wistar rats maintained at Institute of Laboratory Animals, Kyoto Univerisity, Japan.
	WM/Nrs	NBRP-Rat	438	albino	N.D.	His	LTR-ERV1-LTR	Wistar Makino strain introduced to National Instiute of Radiological Science, Chiba, Japan, from National Insituite of Genetics, Japan in 1981.
	WM/Tj	NBRP-Rat	249	albino	N.D.	His	LTR-ERV1-LTR	Established at Hokkaido University Wistar Makino strain maintained the National Institute of Genetics, and introduced to Tokushima University, Japan.
	WMN/Nrs	NBRP-Rat	439	albino	N.D.	His	LTR-ERV1-LTR	Wistar rat strain derived from School of Sciences, Hokkaido University, to National Institute of Genetics (NIG), Japan, in 1951, and from NIG to National Institute of Radiological Sceinces in 1960.
	WNA/Nshm	NBRP-Rat	92	albino	N.D.	His	LTR-ERV1-LTR	Wistar substrain maintained at Nagoya University, from Faculty of Agriculuture to Faculty of Medicine in 1986, and then to the Institute of Laboratory Animal Research.
	WOKW/K	NBRP-Rat	264	albino	N.D.	His	LTR-ERV1-LTR	Wistar Ottawa Karlsburg W rat. Originated in outbred Wistar rats imported from the BioBreeding Laboratories in Ottawa, Canada, to the Institute of Pathophysiology (formerly the Institute of Diabetes Gerhardt Katsch) in Karlsburg, Germany in 1981. By selective breeding of RT1a or RT1u homozygous from the outbred Wistar rats, two inbred lines were generated as WOK.1A (Wistar Ottawa Karlsburg RT1a) …
	WTC/Kyo	NBRP-Rat	20	albino	N.D.	His	LTR-ERV1-LTR	Established as a coisogenic strain with wild allele for the tm locus from TRM/Kyo (F18) in 1988
Wistar X SD rats								Derived from cosses between two neurological mutants, Kyoto Wistar derived tremor rats (later established as an inbred rat strain, TRM/Kyo) and SD-derived zitter rat (later established as an inbred rat strain, ZI/Kyo).
	ZIMY/Kyo	NBRP-Rat	25	albino	N.D.	His	LTR-ERV1-LTR	Newly established strain carring the zitter mutation through a cross between tremor rats and zitter rats by M Yamada at Kyoto University in 1993.
	SER/Kyo	NBRP-Rat	12	albino	N.D.	His	LTR-ERV1-LTR	A double mutant strain carring both zitter and tremor mutations established from crossing of tremor rats and zitter rats by T Serikawa at Kyoto University in 1986.
WS								Derived from spontanious c-kit null-mutation with dark eyes and white fur and maintained as closed colony; found at the Laboratory of Experimental Animals, Yagi Memorial Park, Japan
	WS/Slc	SLC	NA	black-eyed white	black-eyed white	Arg	-	Maintained at SLC Japan
Zucker fatty rat								Derived from spontaneous obese (fatty) mutants found in the 13M rat stock, after a cross of Merck M-strain and Sherman rats, by L Zucker at Harriet Bird Memorial Laboratory, Massachusetts, USA in 1961.
	KZ-Leprfa/Tky	NBRP-Rat	32	black hooded	hooded	Arg	LTR-ERV1-LTR	Zucker fatty rats maintained by K Komeda at Tokyo Medical College.
	KZC/Tky	NBRP-Rat	28	black hooded	hooded	Arg	LTR-ERV1-LTR	Komeda Zucker Creeping rat established from a closed colony of the Zucker fatty rat derived from a spontanious mutation at Tokyo Medical College in 1983.
1Source: CHARLS, Charls River Japn Inc; CLEA, CLEA Japan Inc; HANNOVER, a rat stock in Hannover Medical School in Germany; HARLAN, Harlan Laboratories Inc USA; HOSHINO, Hoshino Laboratory Animals Inc in Japan;
IAR, Insitute of Animal Breeding in Japan; SLC, Japan SLC Inc; KYUDO, Kyudo Inc in Japan.; KAROLINSKA, Dept Clinical Neuroscience, Karolinska Institute, Sweden; NBRP-Rat, National BioResource Project-Rat in Japan;
SANKYO, Sankyo Pharmaceutical Co., Ltd.; OTSUKA, Otsuka Pharmaceutical Co., Ltd., in Japan.
2NBRP-Rat No.: NA, not assigened.
3Origin: Refer to NBRP-Rat and RGD websites; JR Lindsey, Historical Foundations, pp1-36 and MFW Festing, Inbred strains, pp55-72, In The laboratory rat Vo.1, pp1-36. Ed: HJ Baker, JR Lindsey, SH Weisbroth, Academic Press, 1979;
HJ Hedrich, Inbred rat strains, pp71-92, In The laboratory rat, 2nd Edition, Ed: MA Suckow, SH Weisbroth, CL Franklin, American College of Laboratory Animal Medicine Series, Elsevier Academic Press. 2006.
